# Supplementary material for: A comparative study of choroidal thickness and pigment epithelial detachment in acute and chronic central serous chorioretinopathy in Nepalese patients
Source: PLoS One. 2025 Nov 12;20(11):e0335947. doi: 10.1371/journal.pone.0335947 (PMC12611121; doi:10.1371/journal.pone.0335947)
Supplement: S1 Dataset — Raw data for CSCR eyes group used in analysis. (CSV) [file pone.0335947.s001.csv]

idno	Studygroup	Age	AGERANGE10	Sex	CTaffectedeye	CTfelloweye	CST	Eyesaffected	PEDYNAFF	PED	PEDothereye	Diagcat2	Diagnosis
1a	1	41	5	1	439		159	1	1	1	1	2	2
1b	1	41	5	1	422		173	1	1	1	1	2	2
2a	1	41	5	1	600		222	1	1	1	2	1	1
2b	1	41	4	1	528		92	1	2	2	2	1	1
3a	1	35	4	1	483		199	1	1	1	2	1	1
3b	1	35	4	1	532		283	1	2	2	2	2	3
4a	1	35	4	1	411		375	1	1	1	4	2	2
4b	1	35	4	1	422		104	1	1	4	2	1	1
5a	1	38	5	1	511		323	1	1	3	2	1	1
5b	1	38	4	1	526		91	1	1	4	3	1	1
6a	1	35	4	1	286		499	1	1	1	2	1	1
6b	1	35	4	1	349		103	1	2	2	2	1	1
7a	1	35	4	2	793		94	1	1	1	2	2	2
7b	1	35	4	2	618		147	1	1	4	1	1	1
8a	1	37	4	1	478		176	1	1	4	2	1	1
8b	1	37	4	1	436		435	1	1	4	4	1	1
9a	1	45	5	2	365		194	1	1	1	2	2	2
9b	1	45	4	2	215		591	1	2	2	1	1	1
10a	1	31	4	1	539		105	1	1	4	2	1	1
10b	1	31	4	1	503		903	1	1	4	4	1	1
11a	1	32	5	1	389		361	1	1	3	2	1	1
11b	1	32	4	1	359		210	1	1	3	2	1	1
12a	1	46	5	1	374		478	1	1	3	2	2	3
12b	1	46	5	1	358		203	1	1	3	2	2	3
13a	1	24	3	1	523		262	1	2	2	2	1	1
13b	1	24	4	1	489		90	1	2	2	2	1	1
35	1	59	6	1	261	252	31	2	1	1	2	2	2
54	1	59	6	2	380	283	170	2	2	2	2	1	1
125	1	56	6	1	309	283	602	2	2	2	2	1	1
64	1	52	6	1	667	378	645	2	1	4	1	1	1
122	1	50	5	2	444	354	160	2	1	3	2	2	3
16	1	50	5	2	471	304	521	2	1	3	2	1	1
58	1	50	6	1	210	361	243	2	1	3	2	2	2
88	1	50	6	2	601	521	43	2	2	2	2	1	1
112	1	49	5	1	601	534	301	2	2	2	2	1	1
124	1	48	5	2	514	500	134	2	1	1	2	2	2
22	1	48	5	1	336	324	160	2	2	2	2	1	1
40	1	48	5	2	518	490	378	2	1	3	1	2	3
29	1	47	5	1	520	399	123	2	1	3	2	2	2
66	1	46	5	1	251	329	312	2	1	3	2	1	1
71	1	46	5	1	565	504	448	2	1	1	4	1	1
81	1	46	5	1	365	362	635	2	1	1	2	1	1
128	1	45	5	2	406	428	232	2	2	2	2	1	1
14	1	45	5	1	390	448	402	2	1	3	2	2	2
32	1	45	5	2	605	785	728	2	2	2	2	1	1
33	1	45	4	2	488	380	247	2	2	2	2	1	1
56	1	45	5	1	597	496	344	2	1	3	2	1	1
43	1	44	5	2	390	254	564	2	1	1	1	2	3
44	1	44	5	1	412	430	332	2	1	1	2	2	2
89	1	44	5	1	361	351	397	2	1	3	2	1	1
123	1	43	5	1	358	388	364	2	2	2	2	1	1
73	1	43	5	1	349	290	320	2	2	2	2	1	1
106	1	42	5	1	361	360	194	2	1	3	2	1	1
121	1	42	5	2	620	342	639	2	2	2	3	1	1
19	1	42	4	2	502	308	903	2	1	3	2	1	1
27	1	42	5	1	402	396	367	2	1	4	2	2	3
47	1	42	5	1	489	491	305	2	2	2	2	2	2
57	1	42	5	1	510	338	48	2	1	3	3	1	1
70	1	42	5	1	472	440	259	2	1	3	3	1	1
99	1	42	5	1	403	404	102	2	1	1	2	1	1
102	1	41	5	1	479	378	270	2	1	1	2	1	1
116	1	41	5	1	463	376	527	2	2	2	2	1	1
41	1	41	5	1	475	398	448	2	1	1	2	1	1
42	1	41	5	1	490	292	13	2	2	2	1	1	1
51	1	41	5	1	366	366	132	2	2	2	2	2	2
52	1	41	5	1	366	306	54	2	1	4	2	2	2
62	1	41	5	1	517	288	157	2	1	1	1	1	1
65	1	41	5	1	468	404	404	2	1	1	1	1	1
117	1	40	5	1	519	489	304	2	1	3	2	1	1
18	1	40	5	1	500	368	21	2	2	2	2	1	1
24	1	40	5	1	516	463	416	2	1	3	2	1	1
49	1	40	4	1	422	349	213	2	1	3	2	1	1
67	1	40	4	2	614	540	829	2	1	1	1	1	1
76	1	40	5	2	480	323	675	2	1	1	4	1	1
78	1	40	4	1	407	256	46	2	1	3	2	2	2
94	1	40	5	1	422	379	385	2	2	2	2	1	1
131	1	39	4	1	268	253	21	2	2	2	1	1	1
45	1	39	4	2	322	601	253	2	1	4	2	2	2
80	1	39	4	1	312	524	270	2	1	1	2	1	1
104	1	38	4	1	527	440	363	2	1	3	2	1	1
37	1	38	4	1	309	291	380	2	1	1	2	1	1
92	1	38	4	1	512	496	92	2	2	2	2	1	1
118	1	37	4	1	426	301	70	2	1	4	2	1	1
119	1	37	4	1	426	351	604	2	1	3	2	2	2
23	1	37	4	1	377	522	375	2	1	1	2	2	2
68	1	37	4	2	522	422	253	2	2	2	2	2	3
69	1	37	4	1	591	491	675	2	2	2	2	1	1
97	1	37	4	1	487	446	217	2	1	3	2	1	1
107	1	36	4	1	362	352	13	2	2	2	2	1	1
113	1	36	4	1	461	365	219	2	2	2	2	1	1
61	1	36	4	1	250	309	13	2	2	2	2	2	3
83	1	36	4	2	483	472	527	2	1	1	1	1	1
105	1	35	4	1	290	278	512	2	1	4	2	1	1
111	1	35	4	2	472	330	320	2	2	2	2	1	1
115	1	35	4	2	402	345	43	2	1	4	2	2	2
126	1	35	4	1	414	338	256	2	1	3	3	1	1
20	1	35	4	2	450	303	228	2	1	4	1	2	2
25	1	35	4	2	383	365	604	2	1	1	2	1	1
26	1	35	4	2	586	423	460	2	2	2	2	1	1
28	1	35	4	1	495	393	139	2	2	2	3	1	1
31	1	35	4	1	471	351	215	2	1	1	2	1	1
38	1	35	4	1	679	685	600	2	2	2	1	1	1
39	1	35	4	1	411	413	558	2	1	3	2	1	1
46	1	35	4	1	460	416	382	2	1	1	2	2	2
60	1	35	4	2	377	340	147	2	2	2	2	1	1
74	1	35	4	1	435	432	425	2	1	3	2	1	1
85	1	35	4	1	546	482	442	2	2	2	4	1	1
86	1	35	4	1	595	523	728	2	1	1	1	1	1
87	1	35	4	2	557	493	327	2	1	3	4	1	1
17	1	34	4	1	535	466	477	2	1	3	2	1	1
55	1	34	4	2	480	365	203	2	2	2	2	1	1
84	1	34	4	2	515	385	102	2	2	2	2	1	1
21	1	33	4	1	504	563	182	2	1	1	2	1	1
48	1	33	4	1	644	426	541	2	2	2	1	1	1
91	1	33	4	1	432	274	436	2	1	1	2	1	1
98	1	33	4	1	409	406	202	2	1	3	2	2	2
100	1	32	4	1	517	507	314	2	2	2	2	1	1
110	1	32	4	1	255	333	28	2	2	2	2	1	1
15	1	32	3	1	409	303	313	2	2	2	2	1	1
50	1	32	4	1	324	267	587	2	1	1	2	2	2
53	1	32	4	1	279	209	425	2	2	2	2	1	1
79	1	32	4	1	347	284	232	2	1	3	2	1	1
103	1	31	4	1	470	393	91	2	2	2	2	2	2
63	1	31	4	1	527	480	256	2	2	2	2	2	2
72	1	31	4	1	493	404	177	2	1	3	3	1	1
95	1	31	4	2	296	359	21	2	2	2	2	1	1
96	1	31	4	2	463	406	302	2	2	2	2	1	1
101	1	30	4	1	702	381	442	2	1	3	1	1	1
109	1	30	3	1	521	501	317	2	2	2	3	1	1
130	1	30	3	1	617	455	197	2	1	3	2	1	1
132	1	30	4	1	406	475	237	2	1	1	1	1	1
36	1	30	3	1	434	621	355	2	1	1	2	1	1
75	1	30	4	1	375	390	174	2	1	4	1	2	2
82	1	30	4	1	436	389	399	2	1	3	2	1	1
108	1	29	3	1	372	289	385	2	1	1	2	2	2
129	1	29	3	1	609	781	135	2	1	3	2	1	1
114	1	28	3	2	345	402	166	2	1	4	2	1	1
120	1	28	3	1	372	443	437	2	1	1	2	1	1
93	1	28	3	1	435	432	133	2	2	2	2	1	1
34	1	27	3	2	380	446	166	2	2	2	2	1	1
127	1	26	3	2	412	393	842	2	1	4	2	1	1
77	1	26	3	1	446	468	123	2	1	1	2	2	2
30	1	25	3	1	702	509	288	2	2	2	1	1	1
59	1	25	3	1	486	373	92	2	2	2	3	1	1
90	1	25	3	1	517	404	371	2	1	3	2	1	1
