# Supplementary material for: A comparative study of choroidal thickness and pigment epithelial detachment in acute and chronic central serous chorioretinopathy in Nepalese patients
Source: PLoS One. 2025 Nov 12;20(11):e0335947. doi: 10.1371/journal.pone.0335947 (PMC12611121; doi:10.1371/journal.pone.0335947)
Supplement: S2 Dataset — Raw data for control eyes used in comparative analysis. (CSV) [file pone.0335947.s002.csv]

Studygroup	CTaffectedeye	CTothereye	Age	AGERANGE10	Sex
2	286	286	22	3	1
2	337	367	22	3	1
2	459	426	21	3	1
2	451	455	25	3	1
2	453	405	24	3	1
2	198	203	26	3	1
2	383	391	22	3	1
2	501	478	23	3	1
2	402	403	25	3	1
2	465	435	27	3	1
2	302	336	23	3	1
2	471	473	24	3	1
2	229	200	23	3	1
2	277	257	36	4	1
2	269	214	32	4	1
2	301	349	36	4	1
2	406	439	34	4	1
2	433	338	36	4	1
2	413	397	34	4	1
2	566	456	31	4	1
2	294	295	35	4	1
2	411	405	35	4	1
2	358	356	34	4	1
2	213	139	32	4	1
2	376	323	32	4	1
2	540	523	32	4	1
2	348	348	36	4	1
2	265	245	32	4	1
2	308	316	32	4	1
2	330	369	31	4	1
2	299	365	32	4	1
2	392	349	37	4	1
2	336	471	39	4	1
2	421	439	32	4	1
2	372	332	31	4	1
2	359	464	37	4	1
2	326	316	34	4	1
2	317	302	37	4	1
2	249	221	38	4	1
2	365	341	36	4	1
2	236	289	36	4	1
2	393	439	34	4	1
2	375	366	32	4	1
2	449	453	34	4	1
2	229	199	35	4	1
2	361	365	32	4	1
2	275	228	31	4	1
2	301	330	39	4	1
2	268	272	34	4	1
2	271	329	31	4	1
2	379	345	35	4	1
2	330	465	32	4	1
2	502	479	35	4	1
2	493	540	35	4	1
2	506	412	33	4	1
2	223	149	38	4	1
2	412	406	37	4	1
2	500	570	36	4	1
2	261	332	36	4	1
2	510	408	39	4	1
2	248	313	33	4	1
2	241	188	34	4	1
2	458	402	34	4	1
2	444	379	33	4	1
2	399	377	33	4	1
2	387	411	37	4	1
2	339	245	36	4	1
2	291	291	39	4	1
2	473	476	37	4	1
2	392	398	42	5	1
2	320	389	42	5	1
2	310	405	41	5	1
2	329	379	46	5	1
2	332	372	45	5	1
2	336	471	43	5	1
2	308	348	44	5	1
2	392	372	44	5	1
2	332	339	43	5	1
2	393	350	42	5	1
2	392	372	47	5	1
2	493	366	48	5	1
2	319	464	41	5	1
2	460	291	41	5	1
2	370	365	43	5	1
2	369	399	42	5	1
2	499	377	46	5	1
2	542	521	43	5	1
2	402	337	46	5	1
2	391	400	45	5	1
2	383	353	42	5	1
2	369	404	47	5	1
2	291	369	42	5	1
2	422	416	45	5	1
2	366	356	41	5	1
2	311	302	42	5	1
2	413	430	43	5	1
2	362	342	42	5	1
2	492	541	41	5	1
2	511	409	42	5	1
2	569	459	46	5	1
2	416	351	45	5	1
2	392	400	42	5	1
2	505	403	42	5	1
2	501	571	41	5	1
2	365	276	41	5	1
2	245	210	45	5	1
2	448	448	51	6	1
2	469	469	57	6	1
2	389	464	51	6	1
2	472	432	56	6	1
2	369	369	24	3	2
2	472	423	23	3	2
2	451	373	21	3	2
2	406	341	32	4	2
2	423	440	31	4	2
2	198	240	33	4	2
2	275	232	34	4	2
2	379	458	34	4	2
2	413	415	36	4	2
2	306	339	36	4	2
2	493	513	32	4	2
2	294	294	36	4	2
2	280	291	34	4	2
2	344	356	32	4	2
2	478	316	34	4	2
2	352	304	31	4	2
2	370	409	37	4	2
2	393	401	37	4	2
2	469	436	36	4	2
2	463	433	35	4	2
2	281	314	32	4	2
2	303	341	31	4	2
2	422	501	33	4	2
2	380	389	45	5	2
2	365	331	42	5	2
2	330	375	42	5	2
2	312	344	44	5	2
2	389	347	49	5	2
2	303	344	43	5	2
2	318	318	43	5	2
2	398	378	47	5	2
2	392	349	45	5	2
2	245	260	42	5	2
2	395	396	54	6	2
2	459	464	58	6	2
